# Supplementary material for: A hybrid achromatic metalens
Source: Nat Commun. 2020 Aug 4;11:3892. doi: 10.1038/s41467-020-17646-y (PMC7403425; doi:10.1038/s41467-020-17646-y)
Supplement: Supplementary file 3 — Source Data [file 41467_2020_17646_MOESM3_ESM.xlsx]

## Sheet: Figure 4c
	FWHM (µm)
	Wavelength (nm)	1000	1100	1200	1300	1400	1500	1600	1700	1800
	20 µm	2.2	2.6	2.9	3.2	3.3	3.3	3.4	4	4.3
	40 µm	4.4	4.9	5.5	5.8	6.1	6.3	6.9	7.3	7.6
	80 µm	8.7	9.5	10.2	10.9	12	12.4	13.1	13.5	13.8
	40 µm (air sp.)	2	1.9	2.2	2.2	2.2	2.8	2.7	2.7	2.9

## Sheet: Figure 4d
	FOCUSING EFFICIENCY VALUES (%)
	Wavelength (nm)	1000	1100	1200	1300	1400	1500	1600	1700	1800		Average
	20 µm	39	53	42	64	72	68	63	70	78		61
	40 µm	40	52	60	72	73	72	73	74	83		66.5556
	80 µm	48	51	61	69	70	71	73	72	75		65.5556
	40 µm (air sp.)	23	25	31	34	32	27	26	18	26		26.8889

## Sheet: Figure 4e
		Focal Length Shift (%)
		Wavelength (nm)	1000	1100	1200	1300	1400	1500	1600	1700	1800
		20 µm	3.42	2.86	2.57	1.99	0	-2.28	-4.86	-6	-6.78
		40 µm	3.76	3.76	3.21	2.59	0	-1.85	-3.21	-4.51	-4.51
		80 µm	3.37	3.16	2.44	0.5	0	-1.23	-1.32	-1.92	-2.06
		40 µm (air sp.)	5.41	4.85	4.08	2.26	0	-1.08	-1.82	-1.82	-2.78

## Sheet: Figure 4f
		Strehl Ratio
		Wavelength (nm)	1000	1100	1200	1300	1400	1500	1600	1700	1800
		20 µm	0.84	0.84	0.82	0.82	0.78	0.83	0.91	0.81	0.85
		40 µm	0.82	0.81	0.86	0.88	0.88	0.85	0.85	0.85	0.86
		80 µm	0.87	0.78	0.89	0.87	0.83	0.77	0.79	0.85	0.87
		40 µm (air sp.)	0.82	0.92	0.81	0.85	0.9	0.71	0.75	0.83	0.76

## Sheet: Supplementary Figure 1-b
	Laser Power (mW)	7	8	9	10	11	12	13	14	15	16	17
	Diameter (nm)	250	300	320	340	360	380	390	400	420	450	500

## Sheet: Supplementary Figure 2-b
		FWHM (µm)
		Wavelength (nm)	1000	1100	1200	1300	1400	1500	1600	1700	1800
		Experiment	2.21	2.54	2.92	3.23	3.27	3.31	3.4	3.63	3.67
		Simulation	1.85	2.03	2.22	2.4	2.59	2.78	2.96	3.14	3.33

## Sheet: Supplementary Figure 2-c
		Focusing Efficiency (%)
		Wavelength (nm)	1000	1100	1200	1300	1400	1500	1600	1700	1800
		Experiment	38.71	52.77	42.03	64.31	71.6	68.29	62.61	69.6	78.07
		Simulation	63.54	70.82	75.58	79.19	81.17	82.24	84.63	86.92	91.93

## Sheet: Supplementary Figure 2-d
		Focal Length Error (%)
		Wavelength (nm)	1000	1100	1200	1300	1400	1500	1600	1700	1800
		Experiment	2.85	2.85	2.57	1.99	0	-2.28	-4.85	-6.01	-6.05
		Simulation	3.14	2.56	2.56	1.99	0	-2.85	-5.14	-5.99	-6.27

## Sheet: Supplementary Figure 3-a
		Separation (µm)	7	6	5	4	3	2
		NA	0.34	0.33	0.31	0.28	0.25	0.22

## Sheet: Supplementary Figure 3-b
		Separation (µm)	7	6	5	4	3	2
		Focusing Efficiency (%)	27	28	30	33	38	45

[truncated: 4 more sheets: Supplementary Figure 3-c, Supplementary Figure 4-a, Supplementary Figure 4-b, Supplementary Figure 4-c]
